# Supplementary material for: Autocrine INSL5 promotes tumor progression and glycolysis via activation of STAT5 signaling
Source: EMBO Mol Med. 2020 Jul 12;12(9):e12050. doi: 10.15252/emmm.202012050 (PMC7507000; doi:10.15252/emmm.202012050)
Supplement: Supplementary file 8 — Source Data for Figure 5 [file EMMM-12-e12050-s006.zip]

Archive with 5 entries (4 files):
- Figure 5 western_blot_Source_Data.pdf
- __MACOSX/
- __MACOSX/._Figure 5 western_blot_Source_Data.pdf
- Figure 5 Microscope SD.pdf
- __MACOSX/._Figure 5 Microscope SD.pdf
